# Supplementary material for: Assessment of Dietary Sodium, Potassium and Sodium-Potassium Ratio Intake by 72 h Dietary Recall and Comparison with a 24 h Urinary Sodium and Potassium Excretion in Dominican Adults
Source: Nutrients. 2025 Jan 24;17(3):434. doi: 10.3390/nu17030434 (PMC11820599; doi:10.3390/nu17030434)
Supplement: Supplementary file 1 [file nutrients-17-00434-s001.zip]

Archive with 1 entries (1 files):
- nutrients-3441747-supplementary.pdf
